# Supplementary material for: The DNA Minor Groove Binders Trabectedin and Lurbinectedin Are Potent Antitumor Agents in Human Intrahepatic Cholangiocarcinoma
Source: Int J Mol Sci. 2025 Sep 18;26(18):9085. doi: 10.3390/ijms26189085 (PMC12470038; doi:10.3390/ijms26189085)
Supplement: Supplementary file 1 [file ijms-26-09085-s001.zip]

Archive with 1 entries (1 files):
- ijms-3795877-supplementary.pdf
